# Supplementary material for: Increased Salt Intake Decreases Diet-Induced Thermogenesis in Healthy Volunteers: A Randomized Placebo-Controlled Study
Source: Nutrients. 2022 Jan 7;14(2):253. doi: 10.3390/nu14020253 (PMC8779306; doi:10.3390/nu14020253)
Supplement: Supplementary file 1 [file nutrients-14-00253-s001.zip]

Archive with 1 entries (1 files):
- nutrients-1513419-supplementary.pdf
